# Supplementary material for: Deep Learning Approaches for Imaging-Based Automated Segmentation of Tuberous Sclerosis Complex
Source: J Clin Med. 2024 Jan 24;13(3):680. doi: 10.3390/jcm13030680 (PMC10856546; doi:10.3390/jcm13030680)
Supplement: Supplementary file 1 [file jcm-13-00680-s001.zip]

Archive with 1 entries (1 files):
- jcm-2556025-supplementary.pdf
